# Supplementary material for: Human Serum and Salivary Metabolomes: Diversity and Closeness
Source: Int J Mol Sci. 2023 Nov 22;24(23):16603. doi: 10.3390/ijms242316603 (PMC10706786; doi:10.3390/ijms242316603)
Supplement: Supplementary file 1 [file ijms-24-16603-s001.zip]

Archive with 1 entries (1 files):
- ijms-2714984-supplementary.pdf
